# Supplementary material for: Improving word embeddings in Portuguese: increasing accuracy while reducing the size of the corpus
Source: PeerJ Comput Sci. 2022 Jul 18;8:e964. doi: 10.7717/peerj-cs.964 (PMC9301597; doi:10.7717/peerj-cs.964)
Supplement: Supplemental Information 1 — Software code that implements the different functionalities described in the article. [file peerj-cs-08-964-s001.zip]

Archive with 35 entries (28 files):
- pt2vec-code/
- pt2vec-code/css/
- pt2vec-code/css/bootstrap.min-4.css
- pt2vec-code/css/bootstrap.min.css
- pt2vec-code/css/jquery-ui.css
- pt2vec-code/css/style.css
- pt2vec-code/fonts/
- pt2vec-code/fonts/glyphicons-halflings-regular.eot
- pt2vec-code/fonts/glyphicons-halflings-regular.svg
- pt2vec-code/fonts/glyphicons-halflings-regular.ttf
- pt2vec-code/fonts/glyphicons-halflings-regular.woff
- pt2vec-code/fonts/glyphicons-halflings-regular.woff2
- pt2vec-code/images/
- pt2vec-code/images/favicon.ico
- pt2vec-code/images/PT2Vec.png
- pt2vec-code/index.html
- pt2vec-code/js/
- pt2vec-code/js/bootstrap.min-4.js
- pt2vec-code/js/bootstrap.min.css
- pt2vec-code/js/bootstrap.min.js
- pt2vec-code/js/jquery-3.2.1.slim.min.js
- pt2vec-code/js/jquery-ui.js
- pt2vec-code/js/jquery-ui.min.js
- pt2vec-code/js/jquery.min.js
- pt2vec-code/js/popper.min.js
- pt2vec-code/js/script.js
- pt2vec-code/README.md
- pt2vec-code/w2v_server/
- pt2vec-code/w2v_server/requirements.txt
- pt2vec-code/w2v_server/Untitled.ipynb
- pt2vec-code/w2v_server/w2v_hetzner.conf
- pt2vec-code/w2v_server/w2v_server.py
- pt2vec-code/w2v_train&eval/
- pt2vec-code/w2v_train&eval/eval.py
- pt2vec-code/w2v_train&eval/train.py
