# Supplementary material for: Improving word embeddings in Portuguese: increasing accuracy while reducing the size of the corpus
Source: PeerJ Comput Sci. 2022 Jul 18;8:e964. doi: 10.7717/peerj-cs.964 (PMC9301597; doi:10.7717/peerj-cs.964)
Supplement: Supplemental Information 1 — Software code that implements the different functionalities described in the article. [file peerj-cs-08-964-s001.zip › pt2vec-code/css/style.css]

html{
  position: relative;
  min-height: 100%;
}

body {
  margin-bottom: 80px;
}

/* Wrapper for page content to push down footer */
#wrap {
  min-height: 100%;
  height: auto !important;
  height: 100%;
  margin: 0 auto -60px;
  padding: 0 0 60px;
}

/* Set the fixed height of the footer here */
#footer {
  position: absolute;
    bottom: 0;
    width: 100%;
    height: 60px;
    line-height: 60px;
    background-color: #f5f5f5;
}

#footer p{
  margin-bottom: 0;
}

.container .credit {
  margin: 20px 0;
}

#footer > .container {
  padding-left: 15px;
  padding-right: 15px;
}


html {
  font-size: 14px;
}
@media (min-width: 768px) {
  html {
    font-size: 16px;
  }
}

.container {
  max-width: 1200px;
}

.pricing-header {
  max-width: 700px;
}

.card-deck .card {
  min-width: 220px;
}

.border-top { border-top: 1px solid #e5e5e5; }
.border-bottom { border-bottom: 1px solid #e5e5e5; }

.box-shadow { box-shadow: 0 .25rem .75rem rgba(0, 0, 0, .05); }
