# Supplementary material for: Improving word embeddings in Portuguese: increasing accuracy while reducing the size of the corpus
Source: PeerJ Comput Sci. 2022 Jul 18;8:e964. doi: 10.7717/peerj-cs.964 (PMC9301597; doi:10.7717/peerj-cs.964)
Supplement: Supplemental Information 1 — Software code that implements the different functionalities described in the article. [file peerj-cs-08-964-s001.zip › pt2vec-code/js/script.js]

//server initialization
var server = 'http://194.117.26.208'
var port = 12345

//Examples
$('a[name="exampleN"]').click(function(){
  $(".output").hide();
  $(".nearestWords").show();
  $("#phrase").val("Clérigos");
  subNearest();
});
$('a[name="exampleD"]').click(function(){
  $(".output").hide();
  $(".dissimWords").show();
  $("#dissimilar_string").val("teclado rato árvore monitor");
  subDissimilar();
});
$('a[name="exampleS"]').click(function(){
  $(".output").hide();
  $(".similarWords").show();
  $("#similarity_w1").val("Porto");
  $("#similarity_w2").val("Invicta");
  subSimilarity();
});
$('a[name="exampleA"]').click(function(){
  $(".output").hide();
  $(".analogyWords").show();
  $("#phrase_a").val("homem");
  $("#phrase_b").val("rei");
  $("#phrase_c").val("mulher");
  subAnalogy();
});


//load models when click on mode name button
$('#loadword').click(function() {
  $(".output").hide();
  $(".nearestWords").show();
});
$('#loaddissimilar').click(function() {
  $(".output").hide();
  $(".dissimWords").show();
});
$('#loadsimilarity').click(function() {
  $(".output").hide();
  $(".similarWords").show();
});
$('#loadanalogy').click(function() {
  $(".output").hide();
  $(".analogyWords").show();
});

//output clicks
$('.wbw_but').click(function() {
  $(".wbw_results").toggle();
  $(".wbw_json").toggle();
});
$('.wdiss_but').click(function() {
  $(".wdiss_results").toggle();
  $(".wdiss_json").toggle();
});
$('.wsim_but').click(function() {
  $(".wsim_results").toggle();
  $(".wsim_json").toggle();
});
$('.anwo_but').click(function() {
  $(".anwo_results").toggle();
  $(".anwo_json").toggle();
});

//Functions
function subNearest(){
  if($('#phrase').val() == ''){
    alert("Please type a word");
    return;
  }

  var data = {
    'positive': [$('#phrase').val()],
    'topn': $('#ntopn').val()
  };

  url = server+':'+port+'/most_similar';
  $.get(url, data, function(data) {
    var result = data.similars.length > 0 ? data.similars[0][0] : '';
    //$("#wbw").empty();
    $(".wbw_results").empty();

    if(!result){
      alert("No results");
      return;
    }
    else{
      //$("#wbw").empty();
      $(".wbw_results").empty();
      for(var i in data.similars){
         var tagprob = data.similars[i];
         //$('#wbw').append(tagprob[0] + ' -> ' + tagprob[1].toFixed(3) + '<br>');
         $('.wbw_results').append('<li class="list-group-item d-flex justify-content-between align-items-center">' + tagprob[0] + '<span class="badge badge-primary badge-pill">' + tagprob[1].toFixed(3) + '</span></li>');
      }
      $('.wbw_json pre').text(JSON.stringify(data, null, 4));
    }
    $('#timing').html("Results returned in " + Math.round(10000 * data.taken) / 10 + "ms");
  }).fail(function(){
    alert("can't reach server");
  });
}

function subDissimilar(){
  if($('#dissimilar_string').val() == ''){
    alert("Please type a word");
    return;
  }
  var data = {
    'words': [$('#dissimilar_string').val()]
  }
  url = server+':'+port+'/most_dissimilar';
  $.get(url, data, function(data) {
    var result = data.dissimilar.length > 0 ? data.dissimilar : '';
    $(".wdiss_results").empty();

    if(!result)	alert("No results")
    else{
      $("#timing_wdiss").html("Results returned in " + Math.round(10000 * data.taken) / 10 + "ms");
      $('.wdiss_results').append('<li class="list-group-item d-flex justify-content-between align-items-center">' + result + '</li>')
      $('.wdiss_json pre').text(JSON.stringify(data, null, 4));
    }
  }).fail(function(){
    alert("can't reach server");
  });
}

function subSimilarity(){
  if($('#similarity_w1').val() == '' || $('#similarity_w2').val() == ''){
    alert("Please type a word");
    return;
  }
  var data = {
    'word1': $('#similarity_w1').val(),
    'word2': $('#similarity_w2').val()
  };

  url = server+':'+port+'/similarity';
  $.get(url, data, function(data) {
    var result = data.similarity > 0 ? data.similarity : '';
    $('.wsim_results').empty();

    if(!result)	alert("No results")
    else{
      $("#timing_wsim").html("Results returned in " + Math.round(10000 * data.taken) / 10 + "ms");
      $('.wsim_results').append('<li class="list-group-item d-flex justify-content-between align-items-center">' + result.toFixed(3) + '</li>');
      $('.wsim_json pre').text(JSON.stringify(data, null, 4));
    }
  }).fail(function(){
    alert("can't reach server");
  });
}

function subAnalogy(){
  if($('#phrase_c').val() == '' || $('#phrase_b').val() == '' || $('#phrase_a').val() == ''){
    alert("Please type a word");
    return;
  }
  var data = {
    'positive': [$('#phrase_c').val(), $('#phrase_b').val()],
    'negative': [$('#phrase_a').val()],
    'topn': $('#atopn').val()
  };

  url = server+':'+port+'/most_similar';
  $.get(url, data, function(data) {
    var result = data.similars.length > 0 ? data.similars[0][0] : '';
    $(".anwo_results").empty();

    if(!result){
      alert("No results")
      return;
    }
    else{
      for(var i in data.similars){
         var tagprob = data.similars[i];
         $('.anwo_results').append('<li class="list-group-item d-flex justify-content-between align-items-center">' + tagprob[0] + '<span class="badge badge-primary badge-pill">' + tagprob[1].toFixed(3) + '</span></li>');
      }
      $('.anwo_json pre').text(JSON.stringify(data, null, 4));
    }
    $('#timingan').html("Results returned in " + Math.round(10000 * data.taken) / 10 + "ms");
  }).fail(function(){
    alert("can't reach server");
  });
}

//submit nearest
$('#submitword').click(function() {
  subNearest();
});
$('#ntopn').change(function() {
  subNearest();
});
//submit similar
$('#submitsimilarity').click(function() {
  subSimilarity();
});
//submit dissimilar
$('#submitdissimilar').click(function() {
  subDissimilar();
});
//submit analogy
$('#submitanalogy').click(function() {
  subAnalogy();
});
$('#atopn').change(function() {
  subAnalogy();
});
//autocomplete call
url = server+':'+port+'/suggest';
$('.phrase_autocomplete').autocomplete({
  source: url,
  minLength: 3,
  delay: 50,
  autoFocus: true
});
//prevent page refresh button click
$("button").on('click',function(e){	e.preventDefault(); });
