# Supplementary material for: Improving word embeddings in Portuguese: increasing accuracy while reducing the size of the corpus
Source: PeerJ Comput Sci. 2022 Jul 18;8:e964. doi: 10.7717/peerj-cs.964 (PMC9301597; doi:10.7717/peerj-cs.964)
Supplement: Supplemental Information 1 — Software code that implements the different functionalities described in the article. [file peerj-cs-08-964-s001.zip › pt2vec-code/README.md]

**For more information check the Wiki page**

PT2Vec - Find Portuguese related words using Word2Vec

This demo was trained with Word2Vec using data from Portuguese news websites.

Data from different news websites have been merged resulting in a corpus of 248,537,667 tokens from 20,683,339 sentences and a vocabulary of 345,107 unique words with at least 5 occurrences.

![ALT](images/PT2Vec.png)

Parameteres used to train:   
* Training model: Skip-Gram   
* Negative sampling: 15
* Number of training threads: 1   
* Number of training iterations: 10   
* Min word frequency: 5   
* Vector size: 300   
* Windows size : 5   
* Threshold for occurrence of words: 1e-05   
* Starting learning rate: 0.025   

Example of queries and JSON responses:

```
# rei - homem + mulher = ?
curl 'http://127.0.0.1/most_similar?positive%5B%5D=mulher&positive%5B%5D=rei&negative%5B%5D=homem'
{"taken": 0.09476900100708008, "similars": [["rainha", 0.5454391837120056]], "success": 1}

# phrase completion (for the "suggest as you type" demo functionality)
curl 'http://127.0.0.1/suggest?term=Ribei'
["ribeira", "Ribeira", "RIBEIRA", "Ribeiradio", "Ribeiras", "ribeiras", "Ribeirense", "ribeirinha", "Ribeirinha", "ribeirinhas"]

# most similar phrase?
curl 'http://127.0.0.1/most_similar?positive%5B%5D=Clérigos'
{"taken": 0.08707404136657715, "similars": [["Nasoni", 0.5586040019989014], ["Irmandade", 0.4700703024864197], ["Altru\u00edsmo", 0.4628598690032959], ["MMIPO", 0.45968392491340637], ["Torre", 0.4544143080711365], ["Artesanatus", 0.43852701783180237], "success": 1}

# which phrase doesn't fit?
curl 'http://127.0.0.1/most_dissimilar?words%5B%5D=teclado+rato+monitor+árvore'
{"taken": 0.0004730224609375, "dissimilar": "\u00e1rvore", "success": 1}

# cosine similarity between words
curl 'http://127.0.0.1/similarity?word1=Porto&word2=Invicta'
{"taken": 0.016236066818237305, "success": 1, "similarity": 0.5902465709560485}

```
