# Supplementary material for: Improving word embeddings in Portuguese: increasing accuracy while reducing the size of the corpus
Source: PeerJ Comput Sci. 2022 Jul 18;8:e964. doi: 10.7717/peerj-cs.964 (PMC9301597; doi:10.7717/peerj-cs.964)
Supplement: Supplemental Information 1 — Software code that implements the different functionalities described in the article. [file peerj-cs-08-964-s001.zip › pt2vec-code/w2v_server/Untitled.ipynb]

# %% [code]
import gensim
word = 'ceu'
gensim.utils.to_utf8(word)

# %% [code]
