# Supplementary material for: Improving word embeddings in Portuguese: increasing accuracy while reducing the size of the corpus
Source: PeerJ Comput Sci. 2022 Jul 18;8:e964. doi: 10.7717/peerj-cs.964 (PMC9301597; doi:10.7717/peerj-cs.964)
Supplement: Supplemental Information 1 — Software code that implements the different functionalities described in the article. [file peerj-cs-08-964-s001.zip › pt2vec-code/w2v_server/w2v_hetzner.conf]

[global]
server.socket_host = "127.0.0.1"
server.socket_port = 12345
server.thread_pool = 20
log.access_file = '/var/log/w2v/access.log'
log.error_file = '/var/log/w2v/error.log'
environment = 'production'
engine.autoreload.on = False
engine.timeout_monitor.on = False

[w2v_server]
MODEL_FILE = "/home/user/model/model.w2v"

[/]
tools.decode.on = True
tools.encode.on = True
tools.CORS.on = True
