# Supplementary material for: Improving word embeddings in Portuguese: increasing accuracy while reducing the size of the corpus
Source: PeerJ Comput Sci. 2022 Jul 18;8:e964. doi: 10.7717/peerj-cs.964 (PMC9301597; doi:10.7717/peerj-cs.964)
Supplement: Supplemental Information 1 — Software code that implements the different functionalities described in the article. [file peerj-cs-08-964-s001.zip › pt2vec-code/w2v_train&eval/eval.py]

import sys
import gensim
import logging
import multiprocessing
import argparse

desc = "Evaluating a word embedding model"
parser = argparse.ArgumentParser(description=desc)
parser.add_argument("-m",
    required=True,
    help="model name")
parser.add_argument("-t",
    required=True,
    help="analogies")

args = parser.parse_args()

model_name = args.m
testset = args.t

logging.basicConfig(filename='output.txt', filemode='a', format='%(asctime)s : %(levelname)s : %(message)s', level=logging.INFO)

logging.info('\n\nWITHOUT RESTRICTION\n')

# load and evaluate
model = gensim.models.KeyedVectors.load(model_name)
model.evaluate_word_analogies(testset, restrict_vocab=None)

logging.info('\n\nWITH RESTRICTION\n')

model.evaluate_word_analogies(testset, restrict_vocab=30000)

logging.info('\n\n\n\n')
