# Supplementary material for: Improving word embeddings in Portuguese: increasing accuracy while reducing the size of the corpus
Source: PeerJ Comput Sci. 2022 Jul 18;8:e964. doi: 10.7717/peerj-cs.964 (PMC9301597; doi:10.7717/peerj-cs.964)
Supplement: Supplemental Information 1 — Software code that implements the different functionalities described in the article. [file peerj-cs-08-964-s001.zip › pt2vec-code/w2v_train&eval/train.py]

#usage $ python train.py <corpus_name> <model_name>

# -*- coding: utf-8 -*-

import sys
import gensim
import logging
import multiprocessing
import argparse

desc = "Training a word embedding model"
parser = argparse.ArgumentParser(description=desc)
parser.add_argument("-m",
    required=True,
    help="model name")
parser.add_argument("-d",
    required=True,
    help="dataset")
parser.add_argument("-w",
    required=True,
    help="window")
parser.add_argument("-si",
    required=True,
    help="size")
parser.add_argument("-a",
    required=True,
    help="alpha")
parser.add_argument("-sa",
    required=True,
    help="sample")
parser.add_argument("-hs",
    required=True,
    help="hs")
parser.add_argument("-neg",
    required=True,
    help="negative")
parser.add_argument("-sg",
    required=True,
    help="sg")
parser.add_argument("-i",
    required=True,
    help="iter")
parser.add_argument("-maxvs",
    required=False,
    help="max_vocab_size")
parser.add_argument("-t",
    required=True,
    help="analogies")

args = parser.parse_args()

model_name = args.m
corpus_fname = args.d
window = args.w
size = args.si
alpha = args.a
sample = args.sa
hs = args.hs
negative = args.neg
sg = args.sg
iteractions = args.i
testset = args.t

config = {
    'window': int(window),
    'size': int(size),
    'alpha': float(alpha),
    'sample': float(sample),
    'hs': int(hs),
    'negative': int(negative),
    'sg': int(sg),
    'iter': int(iteractions),
    'workers': multiprocessing.cpu_count()
}

# -----------------------------------------------------------------------------------------
logging.basicConfig(filename='output.txt', filemode='a', format='%(asctime)s : %(levelname)s : %(message)s', level=logging.INFO)
logging.info('Training ' + model_name)
logging.info('Starting training with following parameters:\n' 'window: '+ window + '\n' +'size: ' + size + '\n' + 'alpha: ' + alpha + '\n' + 'sample: ' + sample + '\n' + 'hs: ' + hs + '\n' + 'negative: ' + negative + '\n' + 'sg: ' + sg + '\n' + 'iter: ' + iteractions)

# -----------------------------------------------------------------------------------------
sentences_vocab = gensim.models.word2vec.LineSentence(corpus_fname)
sentences_train = gensim.models.word2vec.LineSentence(corpus_fname)
# -----------------------------------------------------------------------------------------
model = gensim.models.Word2Vec(**config)
# -----------------------------------------------------------------------------------------
model.build_vocab(sentences_vocab, progress_per=5000000)
# -----------------------------------------------------------------------------------------
try:
    model.train(sentences_train, report_delay=600)
except ValueError:
    model.train(sentences_train, total_examples = model.corpus_count, epochs = int(iteractions), report_delay=600)
# -----------------------------------------------------------------------------------------
model.wv.save(model_name)
